# Supplementary material for: Aldehyde-alcohol dehydrogenase undergoes structural transition to form extended spirosomes for substrate channeling
Source: Commun Biol. 2020 Jun 10;3:298. doi: 10.1038/s42003-020-1030-1 (PMC7286902; doi:10.1038/s42003-020-1030-1)
Supplement: Supplementary file 5 — Supplementary Data [file 42003_2020_1030_MOESM5_ESM.xlsx]

## Sheet: Sheet1
[NAD+] produced (uM) after 5 min
WT	Cys	WT+DTT	Cys+DTT
114.888	38.196	29.2835	30.0765
114.888	34.8973	26.9047	27.6976
120.661	36.5466	41.1778	36.4201
